# Supplementary material for: Intralesional infiltration versus parenteral use of meglumine antimoniate for treatment of cutaneous leishmaniasis: A cost-effectiveness analysis
Source: PLoS Negl Trop Dis. 2019 Dec 5;13(12):e0007856. doi: 10.1371/journal.pntd.0007856 (PMC6917345; doi:10.1371/journal.pntd.0007856)
Supplement: S1 Fig — IL-MA: meglumine antimoniate intralesional infiltration; EV-MA: endovenous meglumine antimoniate therapy; c_AE_IL_AM: total cost related to adverse events during IL-MA; c_AE_SIST: total cost related to adverse events during EV-MA; c_art_IL: total cost of joint pain treatment; c_AST_ALT: total cost of monitoring aspartate transaminase and alanine transaminase; c_erythema_IL: total cost of treatment of erythema patient during IL-MA; c_fever_IL: total cost of treating a patient with fever during IL-MA; c_fever_SIST: total cost of treating a patient with fever during EV-MA; c_headache_IL: total cost of treating headache patients during IL-MA; c_headache_SIST: total cost of treating headache patients during EV-MA; c_IL_AM: total cost for meglumine antimoniate intralesional infiltration; c_infec_sec_IL: total cost of treatment of a patient with secondary infection during IL-MA; c_itching: total cost of patient treatment itching during IL-MA; c_lipase_amylase: total cost of monitoring lipase and amylase enzymes; c_myalgia: total cost of treatment of patients with myalgia during IL-MA; c_myalgia_SIST: total cost of treatment of patients with myalgia during EV-MA; c_pain_IL: total cost of treating patients with pain in drug administration site during IL-MA; c_pain_SIST: total cost of treating patients with pain in drug administration site during EV-MA; c_QTc: total cost of monitoring patients with QTc interval prolongation; c_SIST_AM: total cost for endovenous meglumine antimoniate therapy; c_VR: total cost of monitoring patients with ventricular repolarization changes; cure_IL: cure rate for meglumine antimoniate intralesional infiltration; cure_SIST: cure rate for endovenous meglumine antimoniate therapy; p_art_IL: probability of joint pain during IL-MA; p_AST_ALT: probability of change in the levels of aspartate transaminase and alanine transaminase enzymes; p_erythema_IL: probability of erythema during IL-MA; p_fever_IL: probability of fever during IL-MA; p_fever_SIST: p [file pntd.0007856.s001.zip]

Archive with 1 entries (1 files):
- IL_AM_tree_2.tif
